# Supplementary material for: Ecological niche modeling of Aedes mosquito vectors of chikungunya virus in southeastern Senegal
Source: Parasit Vectors. 2018 Apr 19;11:255. doi: 10.1186/s13071-018-2832-6 (PMC5907742; doi:10.1186/s13071-018-2832-6)
Supplement: Supplementary file 3 — Table S2. Abundance of mosquito species for all months. Table S3. Abundance of mosquito species for November 2009. Table S4. Abundance of mosquito species for November 2010. Abundance is the number of mosquitoes per collector per night of collection and reported per collection site. Eastings and northings are in UTM coordinates, Zone 28P, WGS 1984. (XLSX 27 kb) [file 13071_2018_2832_MOESM3_ESM.xlsx]

## Sheet: All Months June09- March11
Additional file 3: Table S2. Abundance of mosquito species for all months.
ID	Cover	Easting	Northing	Latitude	Longitude	Block	Type	aegypti_abund	africanus_abund	dalzieli_abund	furcifer_abund	luteocephalus_abund	taylori_abund	vittatus_abund	Total_abund
A2-A	Agriculture	772121	1381052	12.4812	-12.4964	A2	A	0.0107527	0	5.77419	1.06452	0.268817	0.333333	0.0322581	7.48387
A2-B	Barren	775005	1387025	12.5334	-12.47	A2	B	0.0215054	0	0.505376	4.98925	0.365591	7.65591	0.172043	13.7097
A2-F	Forest	775995	1383905	12.5062	-12.4607	A2	F	0.0376344	6.64516	0.392473	4.72043	7.86022	0.145161	0.88172	20.6828
A2-S	Tree savanna	771943	1387641	12.5408	-12.4975	A2	S	0.129032	0.0107527	1.8172	2.44086	0.0645161	0.623656	0.129032	5.21505
A2-U (Hafia)	Urban	768533	1389116	12.5544	-12.5287	A2	U	0.0645161	0	0.016129	1.48387	0.0430108	0.134409	0	1.74194
B1-A	Agriculture	781280	1402773	12.6767	-12.4099	B1	A	0.0555556	0	5.53333	1.54444	0.0777778	0.844444	0.0555556	8.11111
B1-B	Barren	783827	1394762	12.6034	-12.3876	B1	B	0.0333333	0	4.24444	6.2	0.8	3.26667	0.177778	14.7222
B1-F	Forest	781847	1397338	12.6465	-12.4288	B1	F	0.0444444	0	1.66111	3.27222	3.29444	0.05	0.00555556	8.32778
B1-S	Tree savanna	786173	1406764	12.712	-12.3645	B1	S	0.0777778	0	0.177778	7.18889	0.188889	0.855556	0.533333	9.02222
B1-U (Baraboye)	Urban	781214	1403727	12.6853	-12.4108	B1	U	0.0888889	0	0.816667	2.54444	0.244444	1.1	0.0166667	4.81111
B2-A	Agriculture	784680	1384849	12.512	-12.39	B2	A	0.483871	0.0107527	3.41935	1.06452	0.150538	5.77419	0	10.9032
B2-B	Barren	784747	1385309	12.52	-12.3665	B2	B	0.0645161	0	0.0967742	1.87097	0.354839	5.87097	0.0752688	8.33333
B2-F	Forest	780055	1389408	12.5127	-12.4245	B2	F	0.0215054	4.39785	0.0215054	1.4086	5.19892	0.451613	0.150538	11.6505
B2-S	Tree savanna	779909	1384614	12.5186	-12.38	B2	S	0.16129	0	0.473118	3.10753	0.655914	2.49462	0.139785	7.03226
B2-U (Nidebou)	Urban	778591	1385435	12.5198	-12.4401	B2	U	0.0376344	0	0.0806452	2.86559	0.0215054	0.715054	0.00537634	3.72581
C1-A	Agriculture	795386	1405169	12.6965	-12.281	C1	A	0.0104167	0	2.97917	7.59375	1.02083	8.05208	0.270833	19.9271
C1-B	Barren	795135	1404221	12.6887	-12.283	C1	B	0.0208333	0	0.239583	2.6875	0.375	9.54167	0.0729167	12.9375
C1-F	Forest	796771	1401277	12.6606	-12.2681	C1	F	0.125	0	0.265625	3.47917	3.76042	1.15625	2.38021	11.1667
C1-S	Tree savanna	797670	1400407	12.654	-12.2597	C1	S	0.0833333	0	3.45833	1.88542	0.489583	0.895833	0.0104167	6.82292
C1-U (Tenkoto)	Urban	795770	1402410	12.672	-12.2769	C1	U	0.0364583	0	0.786458	2.77604	0.40625	2.25521	0.0208333	6.28125
C2-A	Agriculture	788804	1385886	12.5238	-12.3427	C2	A	0.0625	0	9.20833	0.927083	0.0833333	7.65625	0.0104167	17.9479
C2-B	Barren	795820	1387722	12.5392	-12.2781	C2	B	0.0104167	0	3.34375	1.57292	0.197917	0.75	0.0625	5.9375
C2-F	Forest	793992	1387170	12.5334	-12.2945	C2	F	0.0572917	0.140625	2.30208	2.21354	7.39062	0.869792	1.01562	13.9896
C2-S	Tree savanna	790072	1385808	12.5223	-12.3315	C2	S	0.0729167	0.0104167	10.3958	1.29167	0.0625	0.75	0.0208333	12.6042
C2-U (Bandafassi-Peulh)	Urban	792380	1387607	12.5387	-12.3106	C2	U	0.161458	0	0.1875	0.401042	0.0260417	0.390625	0	1.16667
D1-A	Agriculture	801498	1393939	12.5936	-12.2262	D1	A	0.0185185	0	0.324074	1.69444	0.00925926	4.55556	0.0185185	6.62037
D1-B	Barren	799931	1395815	12.6122	-12.2389	D1	B	0.0648148	0	7.02778	2.10185	0.0833333	5.85185	0.0277778	15.1574
D1-F	Forest	799163	1395814	12.6111	-12.2474	D1	F	0.0138889	0.0138889	1.91667	0.583333	7.22685	2.30093	1.59259	13.6481
D1-S	Tree savanna	799586	1396571	12.6188	-12.2433	D1	S	0.00925926	0	6.93519	3.81481	1.7037	2.13889	0.240741	14.8426
D1-U (Ngary)	Urban	798776	1398251	12.6342	-12.2498	D1	U	0.00462963	0	1.15278	2.83796	0.0231481	2.375	0.0138889	6.40741
D2-A	Agriculture	800005	1381304	12.4822	-12.2405	D2	A	0.0888889	0	0.744444	0.188889	0.0111111	0.644444	0.0222222	1.7
D2-B	Barren	799787	1388563	12.5458	-12.2416	D2	B	0.0111111	0	1.63333	0.622222	0.0555556	0.255556	0.0555556	2.63333
D2-F	Forest	799267	1381639	12.4836	-12.2474	D2	F	0.0517241	0.0172414	0.109195	0.155172	2.61494	0.0172414	0.54023	3.50575
D2-S	Tree savanna	799338	1388856	12.5488	-12.2455	D2	S	0.0111111	0	1.5	0.755556	0.2	4.36667	0.0111111	6.84444
D2-U (Itato)	Urban	799916	1383277	12.5053	-12.2409	D2	U	0.0833333	0	0.3	1.74444	0.0277778	0.0666667	0.0166667	2.23889
D2'-A	Agriculture	807698	1391327	12.562	-12.1709	D2'	A	0.150538	0	0.494624	0.494624	0.0537634	1.26882	0.0322581	2.49462
D2'-B	Barren	808776	1392279	12.5787	-12.1587	D2'	B	0.129032	0	1.84946	0.709677	0.0430108	2.84946	0.0107527	5.5914
D2'-F	Forest	802637	1388093	12.5407	-12.2141	D2'	F	0.0645161	0.00537634	0.811828	1.00538	0.102151	0.204301	0.435484	2.62903
D2'-S	Savanna	808815	1393074	12.5859	-12.1587	D2'	S	0.172043	0	0.913978	1	0.236559	0.473118	0.0322581	2.82796
D2'-U (Kedougou)	Urban	806397	1389417	12.556	-12.178	D2'	U	0.655914	0	0.0322581	0.0322581	0.0107527	0.510753	0	1.24194
E1-A	Agriculture	811718	1402170	12.6682	-12.131	E1	A	0.0860215	0	3.73118	0.666667	0.0752688	1.46237	0.0107527	6.03226
E1-B	Barren	811265	1395131	12.6035	-12.1351	E1	B	0.0645161	0	1.62366	1.04301	0.0645161	0.784946	0.0107527	3.5914
E1-F	Forest	820290	1400916	12.6548	-12.0519	E1	F	0.0376344	0	0.956989	0.935484	2.91935	2.37097	2.26344	9.48387
E1-S	Tree savanna	814314	1395410	12.6062	-12.1076	E1	S	0.16129	0	1.53763	3.89247	0.419355	1.48387	0.139785	7.63441
E1-U (Samecouta)	Urban	811958	1395299	12.5979	-12.1431	E1	U	0.0215054	0	0.129032	0.290323	0.0215054	0.33871	0	0.801075
E2-A	Agriculture	818627	1379986	12.4674	-12.0688	E2	A	0.0119048	0.0119048	0.297619	4.97619	0.333333	6.20238	0.0357143	11.869
E2-B	Barren	817687	1380537	12.4717	-12.0782	E2	B	0	0	1.5	3.30952	0.27381	9.66667	0.25	15
E2-F	Forest	815028	1382194	12.4881	-12.1017	E2	F	0.161111	0.305556	1.65	0.461111	3.98889	0.994444	1.95556	9.51667
E2-S	Shrub savanna	817585	1380394	12.4699	-12.0791	E2	S	0.0238095	0	1.33333	0.178571	0.0119048	6.2619	0.0357143	7.84524
E2-U (Velingara)	Urban	820189	1379000	12.4583	-12.0548	E2	U	0.172619	0.00595238	0.27381	4.10119	0.0952381	0.559524	0.0178571	5.22619

## Sheet: November 2009
Additional file 3: Table S3. Abundance of mosquito species for November 2009.
Site	Cover	Easting	Northing	Latitude	Longitude	Block	Type	aegypti_abund	africanus_abund	dalzieli_abund	furcifer_abund	luteocephalus_abund	taylori_abund	vittatus_abund
A2-A	Agriculture	772121	1381052	12.4812	-12.4964	A2	A	0	0	15.6667	0	0	0	0
A2-B	Barren	775005	1387025	12.5334	-12.47	A2	B	0	0	0	0	0	0	0
A2-F	Forest	775995	1383905	12.5062	-12.4607	A2	F	0	7.5	1.58333	2.91667	2.08333	1.5	0
A2-S	Tree savanna	771943	1387641	12.5408	-12.4975	A2	S	0	0	1.16667	0.333333	0	0	0
A2-U (Hafia)	Urban	768533	1389116	12.5544	-12.5287	A2	U	0	0	0.166667	1.08333	0	0	0
B1-A	Agriculture	781280	1402773	12.6767	-12.4099	B1	A	0	0	15.8333	0	0	0	0
B1-B	Barren	783827	1394762	12.6034	-12.3876	B1	B	0	0	10.1667	1.33333	0	0	0.166667
B1-F	Forest	781847	1397338	12.6465	-12.4288	B1	F	0	0	2.25	0.166667	0.0833333	0.166667	0
B1-S	Tree savanna	786173	1406764	12.712	-12.3645	B1	S	0	0	4	2.33333	0	0	0
B1-U (Baraboye)	Urban	781214	1403727	12.6853	-12.4108	B1	U	0	0	0.0833333	0.666667	0	0	0
B2-A	Agriculture	784680	1384849	12.512	-12.39	B2	A	0	0	10.1667	0.333333	0	0	0.333333
B2-B	Barren	784747	1385309	12.52	-12.3665	B2	B	0	0	0.833333	0.5	0	0	0
B2-F	Forest	780055	1389408	12.5127	-12.4245	B2	F	0.166667	2.5	0	0.666667	2.75	0.333333	0.25
B2-S	Tree savanna	779909	1384614	12.5186	-12.38	B2	S	0	0	0	1.66667	0	0.166667	0.333333
B2-U (Nidebou)	Urban	778591	1385435	12.5198	-12.4401	B2	U	0	0	0	1.58333	0	0	0.0833333
C1-A	Agriculture	795386	1405169	12.6965	-12.281	C1	A	0	0	9.5	4.33333	0	0.666667	1
C1-B	Barren	795135	1404221	12.6887	-12.283	C1	B	0	0	14.1667	2.5	0	0.166667	0.5
C1-F	Forest	796771	1401277	12.6606	-12.2681	C1	F	0.0833333	0	0.916667	1.16667	0	2.25	0.25
C1-S	Tree savanna	797670	1400407	12.654	-12.2597	C1	S	0	0	11	0.333333	0	0	1
C1-U (Tenkoto)	Urban	795770	1402410	12.672	-12.2769	C1	U	0	0	2	0.666667	0	0	0.166667
C2-A	Agriculture	788804	1385886	12.5238	-12.3427	C2	A	0	0	42.5	1.33333	0.166667	0	0.333333
C2-B	Barren	795820	1387722	12.5392	-12.2781	C2	B	0	0	6	0.833333	0	0	0
C2-F	Forest	793992	1387170	12.5334	-12.2945	C2	F	0	0.166667	10.5833	1.25	2.91667	1.91667	0
C2-S	Tree savanna	790072	1385808	12.5223	-12.3315	C2	S	0	0	72.8333	0	0	0	0
C2-U (Bandafassi-Peulh)	Urban	792380	1387607	12.5387	-12.3106	C2	U	0	0	0.0833333	0.166667	0	0	0
D1-A	Agriculture	801498	1393939	12.5936	-12.2262	D1	A	0	0	0.833333	0.333333	0	0.166667	0.166667
D1-B	Barren	799931	1395815	12.6122	-12.2389	D1	B	0	0	45.3333	2.66667	0	0	0.333333
D1-F	Forest	799163	1395814	12.6111	-12.2474	D1	F	0.25	0	15.4167	5.75	2.08333	3.41667	1.25
D1-S	Tree savanna	799586	1396571	12.6188	-12.2433	D1	S	0	0	49.8333	1.33333	0	0.333333	0.5
D1-U (Ngary)	Urban	798776	1398251	12.6342	-12.2498	D1	U	0	0	4.58333	3.16667	0	0.0833333	0.416667
D2-A	Agriculture	800005	1381304	12.4822	-12.2405	D2	A	0	0	31.3333	0	0	0	0
D2-B	Barren	799787	1388563	12.5458	-12.2416	D2	B	0	0	0	0	0	0	0.166667
D2-F	Forest	799267	1381639	12.4836	-12.2474	D2	F	0	0	2.08333	0	0.166667	0	0
D2-S	Tree savanna	799338	1388856	12.5488	-12.2455	D2	S	0	0	0	0	0	0	0
D2-U (Itato)	Urban	799916	1383277	12.5053	-12.2409	D2	U	0	0	0.5	0	0	0	0
D2'-A	Agriculture	807698	1391327	12.562	-12.1709	D2'	A	0	0	0.5	0	0	0	0
D2'-B	Barren	808776	1392279	12.5787	-12.1587	D2'	B	0	0	0.666667	0	0	0	0
D2'-F	Forest	802637	1388093	12.5407	-12.2141	D2'	F	0	0	2.16667	0.0833333	0	0	0
D2'-S	Savanna	808815	1393074	12.5859	-12.1587	D2'	S	0	0	0	0	0	0	0
D2'-U (Kedougou)	Urban	806397	1389417	12.556	-12.178	D2'	U	0	0	0.416667	0	0	0	0
E1-A	Agriculture	811718	1402170	12.6682	-12.131	E1	A	0	0	5.66667	0.166667	0	0	0.166667
E1-B	Barren	811265	1395131	12.6035	-12.1351	E1	B	0	0	5	0	0	0	0
E1-F	Forest	820290	1400916	12.6548	-12.0519	E1	F	0	0	0.166667	0.416667	0.0833333	2.91667	0
E1-S	Tree savanna	814314	1395410	12.6062	-12.1076	E1	S	0	0	3	0.166667	0	0	0.166667
E1-U (Samecouta)	Urban	811958	1395299	12.5979	-12.1431	E1	U	0	0	0.0833333	0.166667	0	0	0
E2-A	Agriculture	818627	1379986	12.4674	-12.0688	E2	A	0	0	11	0.833333	0	0.166667	1.16667
E2-B	Barren	817687	1380537	12.4717	-12.0782	E2	B	0	0	1.83333	0.5	0	0.666667	1.16667
E2-F	Forest	815028	1382194	12.4881	-12.1017	E2	F	0	0.416667	3.33333	2.25	0.666667	3.33333	0
E2-S	Shrub savanna	817585	1380394	12.4699	-12.0791	E2	S	0	0	0.833333	0	0	0	0.333333
E2-U (Velingara)	Urban	820189	1379000	12.4583	-12.0548	E2	U	0	0.0833333	0.833333	1.58333	0.0833333	0	0

## Sheet: November 2010
Additional file 3: Table S4. Abundance of mosquito species for November 2010.
Site	Cover	Easting	Northing	Latitude	Longitude	Block	Type	aegypti_abund	africanus_abund	dalzieli_abund	furcifer_abund	luteocephalus_abund	taylori_abund	vittatus_abund
A2-A	Agriculture	772121	1381052	12.4812	-12.4964	A2	A	0	0	17.5	0	0	0	0
A2-B	Barren	775005	1387025	12.5334	-12.47	A2	B	0	0	0	0.166667	0	0.5	0.166667
A2-F	Forest	775995	1383905	12.5062	-12.4607	A2	F	0	11.25	1.41667	1.83333	3	1.58333	0
A2-S	Tree savanna	771943	1387641	12.5408	-12.4975	A2	S	0	0	0.333333	0	0	0	0
A2-U (Hafia)	Urban	768533	1389116	12.5544	-12.5287	A2	U	0	0	0.0833333	0.416667	0.0833333	0	0
B1-A	Agriculture	781280	1402773	12.6767	-12.4099	B1	A	0	0	15.6667	0	0	0	0
B1-B	Barren	783827	1394762	12.6034	-12.3876	B1	B	0	0	21.1667	0.666667	0	0.333333	0
B1-F	Forest	781847	1397338	12.6465	-12.4288	B1	F	0	0	2.83333	0.583333	0.0833333	0.166667	0
B1-S	Tree savanna	786173	1406764	12.712	-12.3645	B1	S	0	0	0.166667	3	0	0	0
B1-U (Baraboye)	Urban	781214	1403727	12.6853	-12.4108	B1	U	0	0	0.0833333	0.0833333	0	0	0
B2-A	Agriculture	784680	1384849	12.512	-12.39	B2	A	0	0	18.6667	0	0	0	0.166667
B2-B	Barren	784747	1385309	12.52	-12.3665	B2	B	0	0	0	0.333333	0	0	0.166667
B2-F	Forest	780055	1389408	12.5127	-12.4245	B2	F	1.08333	2.08333	0.0833333	0.333333	1.66667	0.416667	0.166667
B2-S	Tree savanna	779909	1384614	12.5186	-12.38	B2	S	0	0	0.666667	0	0	0	0
B2-U (Nidebou)	Urban	778591	1385435	12.5198	-12.4401	B2	U	0	0	0	0	0	0	0
C1-A	Agriculture	795386	1405169	12.6965	-12.281	C1	A	0	0	10.1667	4	0	0	0.5
C1-B	Barren	795135	1404221	12.6887	-12.283	C1	B	0	0	12.6667	0.833333	0	0.166667	0.166667
C1-F	Forest	796771	1401277	12.6606	-12.2681	C1	F	0	0	0	0.583333	0.0833333	4.75	0
C1-S	Tree savanna	797670	1400407	12.654	-12.2597	C1	S	0	0	3.5	0	0	0	0
C1-U (Tenkoto)	Urban	795770	1402410	12.672	-12.2769	C1	U	0	0	0.583333	0.666667	0	0	0
C2-A	Agriculture	788804	1385886	12.5238	-12.3427	C2	A	0	0	45.6667	0	0	0	0
C2-B	Barren	795820	1387722	12.5392	-12.2781	C2	B	0	0	2.83333	0	0	0	0
C2-F	Forest	793992	1387170	12.5334	-12.2945	C2	F	0	0	3.25	0.833333	0.75	1.41667	0
C2-S	Tree savanna	790072	1385808	12.5223	-12.3315	C2	S	0	0	33.6667	0	0	0	0
C2-U (Bandafassi-Peulh)	Urban	792380	1387607	12.5387	-12.3106	C2	U	0	0	0	0	0	0	0
D1-A	Agriculture	801498	1393939	12.5936	-12.2262	D1	A	0	0	0.333333	0.833333	0	0	0
D1-B	Barren	799931	1395815	12.6122	-12.2389	D1	B	0	0	5.33333	0.166667	0	0.333333	0.333333
D1-F	Forest	799163	1395814	12.6111	-12.2474	D1	F	0.0833333	0	6.08333	4.08333	4.66667	2.41667	0
D1-S	Tree savanna	799586	1396571	12.6188	-12.2433	D1	S	0.166667	0	24.3333	1.16667	0	0	0.333333
D1-U (Ngary)	Urban	798776	1398251	12.6342	-12.2498	D1	U	0	0	2.25	0.0833333	0	0	0.0833333
D2-A	Agriculture	800005	1381304	12.4822	-12.2405	D2	A	0	0	23.5	0	0	0	0
D2-B	Barren	799787	1388563	12.5458	-12.2416	D2	B	0	0	0	0	0	0	0
D2-F	Forest	799267	1381639	12.4836	-12.2474	D2	F	0	0	2.33333	1.33333	0.916667	1	0
D2-S	Tree savanna	799338	1388856	12.5488	-12.2455	D2	S	0	0	0.5	0	0	0	0
D2-U (Itato)	Urban	799916	1383277	12.5053	-12.2409	D2	U	0.0833333	0	0.25	0.25	0	0	0
D2'-A	Agriculture	807698	1391327	12.562	-12.1709	D2'	A	0	0	1	0	0	0	0
D2'-B	Barren	808776	1392279	12.5787	-12.1587	D2'	B	0	0	0.333333	0.166667	0	0	0
D2'-F	Forest	802637	1388093	12.5407	-12.2141	D2'	F	0	0	0	0.333333	1.5	0.25	0
D2'-S	Savanna	808815	1393074	12.5859	-12.1587	D2'	S	0	0	0.5	0	0	0	0
D2'-U (Kedougou)	Urban	806397	1389417	12.556	-12.178	D2'	U	0	0	0.166667	0.0833333	0	0	0
E1-A	Agriculture	811718	1402170	12.6682	-12.131	E1	A	0	0	17.3333	0	0	0	0
E1-B	Barren	811265	1395131	12.6035	-12.1351	E1	B	0	0	2.66667	0	0	0	0
E1-F	Forest	820290	1400916	12.6548	-12.0519	E1	F	0	0	0	1.5	0	4.58333	0
E1-S	Tree savanna	814314	1395410	12.6062	-12.1076	E1	S	0	0	1.83333	0.833333	0	0	0.166667
E1-U (Samecouta)	Urban	811958	1395299	12.5979	-12.1431	E1	U	0	0	0.0833333	0	0	0	0
E2-A	Agriculture	818627	1379986	12.4674	-12.0688	E2	A	0	0	1	0.333333	0	0	0.166667
E2-B	Barren	817687	1380537	12.4717	-12.0782	E2	B	0	0	1	2.16667	0	2.16667	0.333333
E2-F	Forest	815028	1382194	12.4881	-12.1017	E2	F	0.0833333	1.08333	0.5	1.33333	0.583333	3.25	0
E2-S	Shrub savanna	817585	1380394	12.4699	-12.0791	E2	S	0	0	0.5	0	0	0.166667	0
E2-U (Velingara)	Urban	820189	1379000	12.4583	-12.0548	E2	U	0	0	0.166667	1	0	0.0833333	0
